# Supplementary material for: Genome-wide association mapping of frost tolerance in barley (Hordeum vulgare L.)
Source: BMC Genomics. 2013 Jun 27;14:424. doi: 10.1186/1471-2164-14-424 (PMC3701572; doi:10.1186/1471-2164-14-424)
Supplement: Additional file 4 — Table S4. Germplasm list of the 184 barley lines assembled into the GWAS population providing country and region of origin, growth habit, spike morphology and frost tolerance genotypic means used in this paper. [file 1471-2164-14-424-S4.xlsx]

## Sheet: Sheet1
line id	line name	origin	region	germplasm	row type	growth habit (JHI)*	Cold tolerance scores (Foradada)	Cold tolerance scores (Fiorenzuola)
MABDE_001	Tschermaks 2row	Germany	Other	Landrace	2	spring	3.72385	2.25
MABDE_002	Unknown1				2	spring	2.77869	3
MABDE_003	Gull	Sweden	Other	Landrace	2	spring	1.98124	2
MABDE_004	Ragusa	Europe	North_Med	Landrace	6	spring	4.59515	4
MABDE_005	Kenia	Denmark	Other	Landrace	2	spring	2.85255	2
MABDE_006	Unknown2				6	spring	5	3
MABDE_007	Kneifel	Czech	Other	Landrace	2	spring	3.47711	3.5
MABDE_008	Heils Franken	Germany	Other	Landrace	2	spring	3.72385	4
MABDE_009	Vollkorn	Czech	Other	Landrace	2	spring	3.72385	3.75
MABDE_010	Binder	Denmark	Other	Landrace	2	spring	2.77869	3
MABDE_011	Haisa	Germany	Other	Landrace	2	spring	2.77869	3
MABDE_012	Amb192	Turkey	Turkey	Landrace	2	spring	5	4.25
MABDE_013	Amb196	Turkey	Turkey	Landrace	2	spring	5	4.5
MABDE_014	Amb307	Turkey	Turkey	Landrace	6	spring	4.59515	4.25
MABDE_015	Amb19	Turkey	Turkey	Landrace	2	spring	4.59515	3.75
MABDE_016	Amb199	Turkey	Turkey	Landrace	6	spring	5	4.5
MABDE_017	Amb191	Turkey	Turkey	Landrace	2	spring	5	4.5
MABDE_018	Amb135	Turkey	Turkey	Landrace	2	spring	4.59515	4.5
MABDE_019	Amb134	Turkey	Turkey	Landrace	2	spring	4.59515	4
MABDE_020	Amb133	Turkey	Turkey	Landrace	2	spring	5	4
MABDE_021	Turkey (amb12?)	Turkey	Turkey	Landrace	2	spring	3.72385	4.5
MABDE_022	Albacete	Spain	North_Med	Landrace	6	spring	5	4.5
MABDE_023	Almunia	Spain	North_Med	Landrace	6	spring	4.59515	4.5
MABDE_024	Berta	Spain	North_Med	Landrace	6	spring	5	3.75
MABDE_025	Hatif	France	North_Med	Landrace	6	spring	4.59515	4.5
MABDE_026	Macotera (SA)	Spain	North_Med	Landrace	6	winter	5	4
MABDE_027	Pane	Spain	North_Med	Landrace	6	spring	3.72385	4
MABDE_028	Pamula de Artes (L)	Spain	North_Med	Landrace	2	spring	3.72385	0
MABDE_029	Precoz de Cadreita (NA)	Spain	North_Med	Landrace	6	spring	4.59515	3
MABDE_030	Agello	Italy	North_Med	Landrace	6	spring	3.2882	4
MABDE_031	Amiterno	Italy	North_Med	Landrace	2	winter	4.59515	4.5
MABDE_032	Locale Aquila	Italy	North_Med	Landrace	2	spring	4.59515	4
MABDE_033	Locale Leccese	Italy	North_Med	Landrace	6	spring	3.72385	2.75
MABDE_034	Locale Siciliano	Italy	North_Med	Landrace	6	spring	4.59515	4
MABDE_035	Orazio	Italy	North_Med	Landrace	6	spring	2.77869	3
MABDE_036	Sountate 1/1	Morocco	South_Med	Landrace	6	spring	4.59515	3.75
MABDE_037	Sountate 1/31	Morocco	South_Med	Landrace	6	spring	4.1595	3
MABDE_038	Sountate 1/64	Morocco	South_Med	Landrace	6	spring	4.17552	3
MABDE_039	Sountate 1/61	Morocco	South_Med	Landrace	6	spring	4.59515	3
MABDE_040	Sountate 1/167	Morocco	South_Med	Landrace	6	spring	4.59515	2.5
MABDE_041	Taghighachte 8/1	Morocco	South_Med	Landrace	6	spring	4.64114	2.5
MABDE_042	Taghighachte 8/2	Morocco	South_Med	Landrace	6	spring	4.59515	3
MABDE_043	Taghighachte 8/9	Morocco	South_Med	Landrace	6	spring	4.64114	3
MABDE_044	Taghighachte 8/33	Morocco	South_Med	Landrace	6	spring	4.64114	3
MABDE_045	Taghighachte 8/49	Morocco	South_Med	Landrace	6	spring	4.64114	2.75
MABDE_046	Motzli 9/4	Morocco	South_Med	Landrace	6	spring	4.59515	3.75
MABDE_047	Motzli 9/28	Morocco	South_Med	Landrace	6	spring	4.1595	4
MABDE_048	Motzli 9/39	Morocco	South_Med	Landrace	6	spring	4.59515	3
MABDE_049	Motzli 9/46	Morocco	South_Med	Landrace	6	spring	3.72385	2
MABDE_050	Motzli 9/55	Morocco	South_Med	Landrace	6	spring	4.59515	3.5
MABDE_051	Taounate 10/2	Morocco	South_Med	Landrace	6	spring	2.85255	3
MABDE_052	Taounate 10/8	Morocco	South_Med	Landrace	6	spring	3.72385	3
MABDE_053	Taounate 10/9	Morocco	South_Med	Landrace	6	spring	3.72385	3
MABDE_054	20633	Spain	North_Med	Landrace	6	winter	5	4
MABDE_055	20662	Spain	North_Med	Landrace	6	winter	4.59515	3.75
MABDE_056	20694	Spain	North_Med	Landrace	6	winter	3.72385	4
MABDE_057	20644	Spain	North_Med	Landrace	6	winter	4.59515	4.25
MABDE_058	20624	Spain	North_Med	Landrace	6	winter	4.64114	4
MABDE_059	20678	Spain	North_Med	Landrace	6	winter	4.59515	4
MABDE_060	20699	Spain	North_Med	Landrace	6	winter	4.59515	4
MABDE_061	20616	Spain	North_Med	Landrace	6	winter	4.64114	4
MABDE_062	Arig8	Morocco	South_Med	Modern	6	spring	4.59515	4
MABDE_063	entry190	Jordan	East_Med	Old	6	spring	3.72385	4
MABDE_064	entry191	Jordan	East_Med	Landrace	6	spring	3.70991	2.75
MABDE_065	entry192	Jordan	East_Med	Landrace	6	spring	3.70991	3
MABDE_066	entry193	Jordan	East_Med	Landrace	2	spring	3.94272	2.25
MABDE_067	entry194	Jordan	East_Med	Landrace	2	spring	4.64114	3.5
MABDE_068	Shoubak; 10km N Petra	Jordan	East_Med	Landrace	2	spring	4.59515	2.25
MABDE_069	Al Mansoura; 5km W of Mafraq	Jordan	East_Med	Landrace	2	spring	4.59515	3
MABDE_070	Mafraq; 45km E Irbid	Jordan	East_Med	Landrace	2	spring	4.59515	3
MABDE_071	Jordan	Jordan	East_Med	Landrace	6	spring	4.59515	3.5
MABDE_072	Kafar Rakeb; Al Goura district	Jordan	East_Med	Landrace	2	spring	3.72385	3
MABDE_074	Al Rama; Jordan valley close to Dead Sea	Jordan	East_Med	Landrace	2	spring	3.2443	3
MABDE_075	That Rass; SE Al Mazar	Jordan	East_Med	Landrace	2	spring	3.72385	3.25
MABDE_076	Al Azraq Al Janoubi	Jordan	East_Med	Landrace	2	spring	3.70991	3
MABDE_077	Modeibeia; SE of Shoubak	Jordan	East_Med	Landrace	2	spring	4.59515	3
MABDE_078	Bir Al Dabaghat; SW of Shoubak	Jordan	East_Med	Landrace	2	spring	4.59515	4
MABDE_079	Al Hisha; 20 km NW Petra	Jordan	East_Med	Landrace	2	spring	4.59515	4
MABDE_080	Twal Al Janoubi; very close to Jordan ri	Jordan	East_Med	Landrace	2	spring	4.59515	3.5
MABDE_081	Al Gdieda village; NE Karak	Jordan	East_Med	Landrace	2	spring	4.59515	4
MABDE_082	Saida	Algeria	South_Med	Landrace	6	spring	4.1595	2.75
MABDE_084	Algerian Landrace	Algeria	South_Med	Landrace	6	winter	3.70991	3.25
MABDE_085	Unknown3				6	spring	3.72385	3.5
MABDE_086	Atem	Holland	Other	Modern	2	spring	1.38185	2.75
MABDE_087	Alexis	Germany	Other	Modern	2	spring	3.72385	3
MABDE_088	Chariot	UK	Other	Modern	2	spring	1.98124	2.75
MABDE_089	Fanfare	UK	Other	Modern	2	winter	4.1595	4
MABDE_090	Igri	Germany	Other	Modern	2	winter	4.17552	4
MABDE_091	Manitou	France	North_Med	Modern	6	winter	4.1595	3
MABDE_092	Optic	UK	Other	Modern	2	spring	1.98124	2.25
MABDE_093	Scarlett	Germany	Other	Modern	2	spring	1.98124	3.5
MABDE_094	Siberia	France	North_Med	Modern	6	winter	4.59515	4
MABDE_095	Triumph	Germany	Other	Modern	2	spring	0.916233	3
MABDE_096	Intro	Holland	Other	Modern	2	winter	4.40833	4
MABDE_099	Aydanhanim	Turkey	Turkey	Modern	2	winter	5	4.5
MABDE_100	Sahin91	Turkey	Turkey	Modern	2	winter	4.59515	4.25
MABDE_101	Karatay	Turkey	Turkey	Modern	2	spring	5	4
MABDE_102	Tarm92	Turkey	Turkey	Modern	2	spring	4.64114	4
MABDE_103	Orza96	Turkey	Turkey	Modern	2	spring	4.59515	4
MABDE_104	Bulbul89	Turkey	Turkey	Modern	2	spring	5	4
MABDE_105	Yesevi93	Turkey	Turkey	Modern	2	spring	5	4
MABDE_106	Candela	Spain	North_Med	Modern	6	spring	3.72385	3
MABDE_107	Dobla	Spain	North_Med	Modern	6	spring	3.70991	3
MABDE_108	Graphic	UK	Other	Modern	2	spring	2.85255	3.5
MABDE_109	Hispanic	France	North_Med	Modern	2	winter	4.59515	4
MABDE_110	Kika	Spain	South_Med	Modern	2	spring	3.72385	3.75
MABDE_111	Kym	UK	Other	Modern	2	spring	2.85255	3
MABDE_112	Nevada	UK	Other	Modern	2	spring	1.38185	3.5
MABDE_113	Orria	Spain	North_Med	Modern	6	spring	4.1595	3
MABDE_114	Reinette	France	North_Med	Modern	2	winter	4.64114	4
MABDE_115	Steptoe	USA	Other	Modern	6	spring	4.59515	3.75
MABDE_116	Unknown4				6	spring	3.72385	4
MABDE_117	Zaida	Spain	North_Med	Modern	2	spring	3.70991	3.25
MABDE_118	Aliseo	Italy	North_Med	Modern	6	winter	5	3.75
MABDE_119	Amillis	Italy	North_Med	Modern	2	winter	4.59515	4
MABDE_120	Apex	Italy	North_Med	Modern	2	spring	1.10994	2.5
MABDE_121	Barke	Italy	North_Med	Modern	2	spring	4.17552	3
MABDE_122	Dasio	Italy	North_Med	Modern	2	spring	3.72385	3.25
MABDE_123	Federal	Italy	North_Med	Modern	6	winter	4.17552	3.75
MABDE_124	Gotic	Italy	North_Med	Modern	6	winter	4.59515	3.5
MABDE_125	Grecale	Italy	North_Med	Modern	2	winter	4.59515	3.75
MABDE_126	Grosso	Italy	North_Med	Modern	2	spring	1.10994	2.75
MABDE_127	Kelibia	Italy	North_Med	Modern	2	winter	4.1595	4
MABDE_128	Magda	Italy	North_Med	Modern	2	spring	1.10994	2.5
MABDE_129	Mattina	Italy	North_Med	Modern	6	winter	4.59515	4
MABDE_130	Nure	Italy	North_Med	Modern	2	winter	4.17552	4
MABDE_131	Naturel	Italy	North_Med	Modern	2	winter	4.59515	4
MABDE_132	Otis	Italy	North_Med	Modern	2	spring	0.916233	1.75
MABDE_133	Solen	Italy	North_Med	Modern	6	winter	4.1595	4
MABDE_134	Sonora	Italy	North_Med	Modern	6	winter	3.72385	3
MABDE_135	Tea	Italy	North_Med	Modern	2	spring	1.10994	2.75
MABDE_136	Tidone	Italy	North_Med	Modern	2	spring	3.72385	3.25
MABDE_137	Tremois	Italy	North_Med	Modern	2	spring	1.10994	2
MABDE_138	Ultra	Italy	North_Med	Modern	2	winter	4.64114	4
MABDE_139	Vertige	Italy	North_Med	Modern	2	winter	3.72385	4
MABDE_140	Aglou	Morocco	South_Med	Modern	2	spring	2.85255	3
MABDE_141	Amalou	Morocco	South_Med	Modern	6	spring	1.98124	2.5
MABDE_142	Merzaga07	Morocco	South_Med	Modern	6	spring	4.1595	2.75
MABDE_143	Massine	Morocco	South_Med	Modern	6	spring	3.72385	3.5
MABDE_144	Rabat01	Morocco	South_Med	Modern	6	spring	3.72385	3
MABDE_146	ASCAD 176	Jordan	East_Med	Modern	6	spring	3.72385	3
MABDE_147	Rum	Jordan	East_Med	Modern	6	spring	3.2882	2.75
MABDE_148	Aramir	Holland	Other	Modern	2	spring	1.10994	2
MABDE_149	Alanda01	Algeria	South_Med	Modern	6	spring	3.72385	3.75
MABDE_150	Manel	Algeria	South_Med	Modern	6	spring	3.72385	3.25
MABDE_151	Vogelsanger Gold	Germany	Other	Old	6	winter	5	4.25
MABDE_152	Balder	Sweden	Other	Old	2	spring	0.916233	3
MABDE_153	Vada	Holland	Other	Old	2	spring	2.85255	3.5
MABDE_154	Dea	Germany	Other	Old	6	winter	4.59515	4.5
MABDE_155	Emir	Holland	Other	Old	2	spring	2.85255	3.25
MABDE_156	Ingrid	Sweden	Other	Old	2	spring	1.98124	3.25
MABDE_157	Proctor	UK	Other	Old	2	spring	2.85255	3.25
MABDE_158	Volla	Germany	Other	Old	2	spring	1.10994	2.75
MABDE_159	Zephyr	Holland	Other	Old	2	spring	2.85255	3
MABDE_160	Tokak	Turkey	Turkey	Old	2	spring	5	4.75
MABDE_161	Yesilkoy	Turkey	Turkey	Old	6	spring	4.64114	4
MABDE_162	Hamidiye	Turkey	Turkey	Old	2	spring	5	4
MABDE_163	Cumhutiyet	Turkey	Turkey	Old	2	spring	4.59515	4
MABDE_165	Obruk	Turkey	Turkey	Old	2	spring	5	4
MABDE_166	Zafer160	Turkey	Turkey	Old	6	spring	4.59515	4
MABDE_167	Anadolu86	Turkey	Turkey	Old	2	spring	5	4
MABDE_168	Plaisant	France	North_Med	Old	6	winter	4.59515	3.75
MABDE_169	Ager	France	North_Med	Old	6	winter	3.72385	2.5
MABDE_170	Alpha	France	North_Med	Old	2	winter	4.64114	3
MABDE_171	Astrix	France	North_Med	Old	6	winter	4.59515	4
MABDE_172	Aurore	France	North_Med	Old	2	spring	3.72385	3.25
MABDE_173	Barberousse	France	North_Med	Old	6	winter	4.1595	4
MABDE_174	Beka	France	North_Med	Old	2	spring	3.2882	3.25
MABDE_175	Georgie	UK	Other	Old	2	spring	1.98124	3
MABDE_176	Hassan	Holland	Other	Old	2	spring	3.72385	3
MABDE_177	Logra	France	North_Med	Old	2	spring	2.85255	2.5
MABDE_178	Monlon	France	North_Med	Old	6	spring	4.40833	4.25
MABDE_179	Pallas	Sweden	Other	Old	2	spring	3.72385	2.75
MABDE_180	Union	Germany	Other	Old	2	spring	3.72385	2.75
MABDE_182	Arda	Italy	North_Med	Old	2	winter	4.59515	3.75
MABDE_183	Baraka	France	North_Med	Old	2	winter	4.59515	3.25
MABDE_184	Elan	France	North_Med	Old	6	winter	4.17552	4
MABDE_185	Formula	Sweden	Other	Old	2	spring	3.72385	3.5
MABDE_186	Maris Otter	UK	Other	Old	2	winter	4.1595	3.75
MABDE_187	Onice	Italy	North_Med	Old	6	winter	4.59515	4
MABDE_188	Vetulio	Italy	North_Med	Old	6	winter	3.72385	4
MABDE_189	Martin	Algeria	South_Med	Old	6	spring	3.70991	3.75
MABDE_191	Assala04	Algeria	South_Med	Old	6	spring	4.1595	3.25
MABDE_192	ER/Apm	Algeria	South_Med	Old	2	spring	2.85255	3
* Spring sowing in Dundee (Scotland, United Kingdom) 2005
